# Supplementary material for: Autistic Traits and Brain Activation during Face-to-Face Conversations in Typically Developed Adults
Source: PLoS One. 2011 May 27;6(5):e20021. doi: 10.1371/journal.pone.0020021 (PMC3103507; doi:10.1371/journal.pone.0020021)
Supplement: Table S1 — Characteristics of Participants. Characteristics of participants and behavioural data. (XLSX) [file pone.0020021.s002.xlsx]

## Sheet: Sheet1
Supplemental table. Characteristics of subjects
No.	Age	Sex	AQ	Task performances
				Time (s)	RS	SS	Eye	Social	Facial	Prosody
							gaze	smiling	exp.
1	23	M	10	80.2	1	1	1	1	1	1
2	23	M	13	72.2	2	3	1	1	1	1
3	23	M	17	77	1	1	1	1	1	1
4	23	M	12	90.8	1	1	1	1	1	1
5	23	M	29	72	1	1	1	1	1	1
6	24	M	28	80.2	1	1	1	1	1	1
7	25	M	21	73.2	1	2	1	1	1	1
8	25	M	20	81.9	1	1	1	1	1	1
9	26	M	15	70.1	1	2	1	1	1	1
10	26	M	16	78	1	1	1	1	1	1
11	27	M	24	78.8	1	1	1	1	1	1
12	27	M	17	78.9	1	2	2	1	1	1
13	28	M	14	79	1	1	1	1	1	1
14	32	M	33	82.2	1	2	2	1	1	1
15	24	F	7	76.4	2	3	1	1	1	1
16	24	F	15	78	1	1	1	1	1	1
17	25	F	12	77.3	1	1	1	1	1	1
18	26	F	22	68.8	1	1	1	1	1	1
19	26	F	17	69.3	1	2	1	1	1	1
20	26	F	11	81.2	1	1	1	1	1	1
21	27	F	22	83.3	1	1	1	1	1	1
22	27	F	18	75.6	1	1	1	1	1	1
23	27	F	25	76.9	1	1	1	1	1	1
24	27	F	3	82.5	1	2	1	1	1	1
25	28	F	5	77.8	1	1	1	1	1	1
26	30	F	17	61.9	2	2	2	1	1	1
27	33	F	12	75.2	1	2	1	1	1	1
28	35	F	21	74.3	1	2	1	1	1	1
Mean	26.4		17	76.9	1.1	1.5	1.1	1	1	1
SD	3		7.1	5.8	0.3	0.6	0.3	0	0	0
AQ, Autism Spectrum Quotient; Time, speaking time; RS, scoring of qualitative evaluation of receiving aspect; SS, scoring of qualitative evaluation of sending aspect; Facial exp, facial expressions; SD, standard deviation
